# Supplementary material for: Exchanges of economic plants along the land silk road
Source: BMC Plant Biol. 2022 Dec 29;22:619. doi: 10.1186/s12870-022-04022-9 (PMC9801618; doi:10.1186/s12870-022-04022-9)
Supplement: Supplementary file 2 — Additional file 2: Table S1. Two hundred seven domesticated plant species spanning 65 taxonomic families that were spread along the Land Silk Road. [file 12870_2022_4022_MOESM2_ESM.xlsx]

## Sheet: Sheet2
	Family	Genus	Species
1. from Da'wan (central China) to China	Fabaceae	Medicago L.	Medicago sativa L.
	Vitaceae	Vitis L.	Vitis vinifera L.
from central China to China	Altingiaceae	Liquidambar L.	Liquidambar orientalis Mill.
	Amaryllidaceae	Allium L.	Allium cepa var. aggregatum G. Don
	Amaryllidaceae	Narcissus L.	Narcissus poeticus Sm.
	Apiaceae	Ferula L.	Ferula sinkiangensis K. M. Shen
	Asteraceae	Inula L.	Inula japonica Thunb.
	Fabaceae	Lablab Adans.	Lablab purpureus (L.) Sweet
	Malvaceae	Gossypium Linn.	Gossypium hirsutum L.
	Moraceae	Artocarpus J. R. Forst. & G. Forst.	Artocarpus macrocarpus Dancer
	Moraceae	Ficus L.	Ficus carica L.
	Oleaceae	Jasminum L.	Jasminum grandiflorum L.
	Oleaceae	Jasminum L.	Jasminum sambac (L.) Aiton
	Plantaginaceae	Neopicrorhiza D. Y. Hong	Neopicrorhiza scrophulariiflora (Pennell) D. Y. Hong
	Poaceae	Saccharum L.	Saccharum officinarum L.
from central and southeast Asia to China	Amaryllidaceae	Allium L.	Allium cepa L.
	Apiaceae	Illicium L.	Illicium verum Hook. f.
	Apiaceae	Coriandrum L.	Coriandrum sativum L.
	Balsaminaceae	Impatiens L.	Impatiens balsamina L.
	Cucurbitaceae	Cucumis L.	Cucumis sativus L.
	Fabaceae	Vicia L.	Vicia faba L.
	Fabaceae	Medicago L.	Medicago hispida Gaertn
	Musaceae	Musa L.	Musa basjoo Sieb. et Zucc.
	Oxalidaceae	Averrhoa L.	Averrhoa carambola L.
	Solanaceae	Solanum L.	Solanum melongena L.
2. from China to central China	Fabaceae	Glycine Willd.	Glycine max (L.) Merr.
	Moraceae	Morus L.	Morus alba L.
	Poaceae	Oryza L.	Oryza sativa L.
3. from west Asia to China	Anacardiaceae	Pistacia L.	Pistacia vera L.
	Apiaceae	Coriandrum L.	Coriandrum sativum L.
	Asteraceae	Aucklandia Falc.	Aucklandia lappa Decne.
	Combretaceae	Terminalia L.	Terminalia chebula Retz.
	Fabaceae	Cullen Medik.	Cullen corylifolium (Linnaeus) Medikus
	Piperaceae	Piper L.	Piper longum L.
	Thymelaeaceae	Aquilaria Lam.	Aquilaria sinensis (Lour.) Spreng.
	Zingiberaceae	Amomum Roxb.	Amomum villosum Lour.
from Syria and Persia (west Asia) to China	Apiaceae	Ferula L.	Ferula galbaniflua
from Persia (west Asia) to China	Apiaceae	Anethum L.	Anethum graveolens L.
from Syria and Persia (west Asia) to China	Burseraceae	Canarium L.	Canarium album (Lour.) Rauesch.
Originated from Persia, the mesopotamian desert, and west Asia to China	Fabaceae	Trigonella L.	Trigonella foenum-graecum L.
from Persia (west Asia) to China	Salicaceae	Populus L.	Populus euphratica Oliv.
Originated from western Asia, they were introduced to China by Arabians	Dipterocarpaceae	Dipterocarpus C. F. Gaertn.	Dipterocarpus turbinatus Gaertn. F.
	Fabaceae	Pterocarpus Jacq.	Pterocarpus santalinus L. f.
	Loganiaceae	Strychnos L.	Strychnos nux-vomica L.
	Myristicaceae	Myristica Gronov.	Myristica fragrans Houtt.
	Oleaceae	Syringa L.	Syringa oblata Lindl.
	Polygonaceae	Polygonum L.	Daemonorops draco Bl.
	Rosaceae	Rosa L.	Rosa multiflora Thunb.
	Rubiaceae	Gardenia J. Ellis	Gardenia jasminoides Ellis
	Rutaceae	Acronychia J. R. Forst. & G. Forst.	Acronychia pedunculata (L.) Miq.
	Solanaceae	Datura L.	Datura stramonium L.
	Zingiberaceae	Amomum Roxb.	Amomum villosum var. xanthioides (Wall.ex Bak.) T.L.Wu & S.J.Chen
4. from western regions (central and west Asia) to China	Asphodelaceae	Aloe L.	Aloe vera (L.) Burm.f. var. chinensis (Haw.) A. Berger
	Asteraceae	Carthamus	Carthamus tinctorius L.
	Burseraceae	Boswellia Roxb. ex Colebr.	Boswellia carterii Birdw.
	Burseraceae	Commiphora Jacq.	Commiphora myrrha (Nees) Engl.
	Fabaceae	Pterocarpus Jacq.	Pterocarpus indicus willd.
	Lamiaceae	Rosmarinus L.	Rosmarinus officinalis L.
	Piperaceae	Piper L.	Piper nigrum L.
	Styracaceae	Styrax L.	Styrax benzoin Dryand.
	Zingiberaceae	Zingiber Miller	Zingiber officinale Roscoe
from central and west Asia to China	Amaranthaceae	Spinacia L.	Spinacia oleracea L.
	Amaranthaceae	Beta L.	Beta vulgaris var. cicla L.
	Amaranthaceae	Beta L.	Beta vulgaris L.
	Amaranthaceae	Spinacia L.	Spinacia oleracea L.
	Amaryllidaceae	Allium L.	Allium sativum L.
	Amaryllidaceae	Allium L.	Allium tuberosum Rottler ex Sprengle
	Amaryllidaceae	Allium L.	Allium fistulosum L.
	Apiaceae	Cuminum L.	Cuminum cyminum L.
	Apiaceae	Levisticum Hill	Levisticum officinale Koch
	Arecaceae	Phoenix L.	Phoenix dactylifera L.
	Brassicaceae	Brassica L.	Brassica juncea (Linnaeus) Czernajew
	Brassicaceae	Brassica L.	Brassica rapa var. rapa
	Elaeagnaceae	Elaeagnus L.	Elaeagnus angustifolia L.
	Elaeagnaceae	Hippophae L.	Hippophae rhamnoides L.
	Brassicaceae	Pugionium Gaertn.	Pugionium cornutum (Linnaeus) Gaertn.
	Poaceae	Avena L.	Avena sativa L.
	Fagaceae	Castanea Mill.	Castanea sativa Mill.
	Fabaceae	Canavalia DC.	Canavalia gladiata (Jacq.) DC.
	Fabaceae	Ceratonia L.	Ceratonia siliqua L.
	Fabaceae	Cicer L.	Cicer arietinum L.
	Fabaceae	Gleditsia L.	Gleditsia sinensis Lam.
	Fabaceae	Lens Mill.	Lens culinaris Medic.
	Fabaceae	Medicago L.	Medicago sativa L.
	Fabaceae	Pisum L.	Pisum sativum L.
	Fabaceae	Vigna Savi	Vigna unguiculata (L.) Walp.
	Fabaceae	Trigonella L.	Trigonella foenum-graecum L.
	Iridaceae	Crocus L.	Crocus sativus L.
	Juglandaceae	Juglans L.	Juglans regia L.
	Lamiaceae	Perilla L.	Perilla frutescens (L.) Britt.
	Lauraceae	Litsea Lam.	Litsea cubeba (Lour.) Pers.
	Liliaceae	Fritillaria L.	Fritillaria imperialis L.
	Lythraceae	Punica L.	Punica granatum L.
	Moraceae	Morus L.	Morus nigra L.
	Myrtaceae	Syzygium Gaertn.	Syzygium jambos (L.) Alston
	Oleaceae	Olea L.	Olea europaea L.
	Papaveraceae	Papaver L.	Papaver somniferum L.
	Poaceae	Hordeum L.	Hordeum vulgare L.
	Poaceae	Panicum L.	Panicum miliaceum L.
	Poaceae	Secale L.	Secale cereale L.
	Poaceae	Triticum L.	Triticum aestivum L.
	Polygonaceae	Fagopyrum Mill.	Fagopyrum esculentum Moench
	Polygonaceae	Rheum L.	Rheum palmatum L.
	Ranunculaceae	Ranunculus L.	Ranunculus asiaticus L.
	Rhamnaceae	Ziziphus Mill.	Ziziphus jujuba Mill.
	Rosaceae	Amygdalus L.	Amygdalus communis L.
	Rosaceae	Malus Mill.	Malus prunifolia (Willd.) Borkh.
	Rosaceae	Cydonia Mill.	Cydonia oblonga Mill.
	Rosaceae	Malus Mill.	Malus pumila Mill.
	Rosaceae	Prunus L.	Prunus domestica L.
	Rosaceae	Prunus L.	Prunus cerasus L.
	Rosaceae	Prunus L.	Prunus spinosa L.
	Rutaceae	Citrus L.	Citrus × limon (Linnaeus) Osbeck
5. Originated in China and central Asia, through central Asia into the Mediterranean coast	Rosaceae	Rosa L.	Rosa rugosa Thunb.
6. from Mediterranean to China	Acanthaceae	Acanthus L.	Acanthus ilicifolius L. Sp.
	Amaryllidaceae	Allium L.	Allium porrum L.
	Amaryllidaceae	Allium L.	Allium fistulosum L.
	Amaryllidaceae	Galanthus L.	Galanthus nivalis L.
	Amaryllidaceae	Leucojum L.	Leucojum vernum L.
	Amaryllidaceae	Narcissus L.	Narcissus poeticus Sm.
	Amaryllidaceae	Narcissus L.	Narcissus tazetta var. chinensis M.Roener
	Anacardiaceae	Mangifera L.	Mangifera persiciforma C. Y. Wu & T. L. Ming
	Apiaceae	Apium L.	Apium graveolens L.
	Apiaceae	Foeniculum Mill.	Foeniculum vulgare Mill.
	Apiaceae	Petroselinum Hill	Petorselinum crispum (Mill.) Nym. var. radicosum Alef.
	Apocynaceae	Catharanthus G. Don	Catharanthus roseus (L.) G. Don
	Apocynaceae	Nerium Linn.	Nerium indicum Mill.
	Araliaceae	Hedera L.	Hedera nepalensis var. sinensis (Tobl.) Rehd.
	Asparagaceae	Hyacinthus L.	Hyacinthus orientalis L. Sp. Pl.
	Asparagaceae	Ruscus L.	Ruscus aculeatus L.
	Asteraceae	Anthemis L.	Anthemis tinctoria L.
	Asteraceae	Astragalus L.	Astragalus mongholicus Bunge
	Asteraceae	Chamaemelum Mill.	Chamaemelum nobile (L.) All.
	Asteraceae	Cichorium L.	Cichorium intybus L.
	Asteraceae	Cirsium Mill.	Cirsium japonicum Fisch. ex DC.
	Asteraceae	Cynara L.	Cynara scolymus L.
	Asteraceae	Cyanus Mill.	Cyanus segetum Hill
	Asteraceae	Glebionis Cass.	Glebionis coronaria (Linnaeus) Cassini ex Spach
	Asteraceae	Lactuca L.	Lactuca sativa L.
	Asteraceae	Lactuca L.	Lactuca sativa var. ramosa Hort.
	Asteraceae	Leucanthemella Tzvelev	Leucanthemella linearis (Matsum.) Tzvel.
	Asteraceae	Leucanthemum Mill.	Leucanthemum maximum (Ramood) DC.
	Asteraceae	Matricaria L.	Matricaria chamomilla L.
	Asteraceae	Scorzonera L.	Scorzonera austriaca Willd.
	Asteraceae	Silybum Vaill. ex Adans.	Silybum marianum (L.) Gaertn.
	Asteraceae	Sonchus L.	Sonchus oleraceus L.
	Asteraceae	Tragopogon L.	Tragopogon pratensis L.
	Asteraceae	Xerochrysum Tzvelev	Xerochrysum bracteatum (Ventenat) Tzvelev
	Boraginaceae	Anchusa L.	Anchusa italica Retz.
	Brassicaceae	Armoracia G. Gaertn. , B. Mey. & Scherb.	Armoracia rusticana (Lam.) P. Gaertner et Schreb.
	Brassicaceae	Brassica L.	Brassica oleracea var. botrytis Linnaeus
	Brassicaceae	Brassica L.	Brassica oleracea var. capitata Linnaeus
	Brassicaceae	Brassica L.	Brassica oleracea var. gemmifera Zenker
	Brassicaceae	Brassica L.	Brassica oleracea var. gongylodes Linnaeus
	Brassicaceae	Nasturtium R. Br.	Nasturtium officinale R. Br.
	Brassicaceae	Raphanus L.	Raphanus sativus L.
	Brassicaceae	Brassica L.	Brassica oleracea var. acephala de Candolle
	Brassicaceae	Erysimum L.	Erysimum × cheiri (Linnaeus) Crantz
	Brassicaceae	Hesperis L.	Hesperis trichosepala Turcz
	Brassicaceae	Iberis L.	Iberis amara L.
	Brassicaceae	Matthiola R. Br.	Matthiola bicornis DC.
	Brassicaceae	Sinapis L.	Sinapis alba Linnaeus
	Caryophyllaceae	Dianthus L.	Dianthus caryophyllus L.
	Caryophyllaceae	Saponaria L.	Saponaria officinalis L.
	Caryophyllaceae	Silene L.	Silene armeria L.
	Caryophyllaceae	Silene L.	Silene pendula L.
	Campanulaceae	Campanula L.	Campanula medium L.
	Campanulaceae	Platycodon A. DC.	Platycodon grandiflorus (Jacq.) A. DC.
	Cannabaceae	Humulus L.	Humulus lupulus L.
	Crassulaceae	Graptopetalum Rose	Graptopetalum 'Blackberry'
	Ericaceae	Arbutus L.	Arbutus unedo L.
	Ericaceae	Vaccinium L.	Vacinium macrocarpon L.
	Hypericaceae	Hypericum L.	Hypericum monogynum L.
	Lamiaceae	Hyssopus L.	Hyssopus officinalis subsp. canescens (DC.) Nyman
	Lamiaceae	Lavandula L.	Lavandula angustifolia Mill.
	Lamiaceae	Melissa L.	Melissa axillaris (Benth.) Bakh. F.
	Lamiaceae	Mentha L.	Mentha spicata L.
	Lamiaceae	Ocimum L.	Ocimum sanctum L.
	Lamiaceae	Origanum L.	Origanum vulgare L.
	Lamiaceae	Salvia L.	Salvia japonica Thunb.
	Lamiaceae	Thymus L.	Thymus mongolicus Ronn.
	Lauraceae	Laurus L.	Laurus nobilis L.
	Liliaceae	Tulipa L.	Tulipa gesneriana L.
	Linaceae	Linum L.	Linum usitatissimum L.
	Lythraceae	Trapa L.	Trapa natans
	Myrtaceae	Myrtus L.	Myrtus communis L.
	Oleaceae	Syringa L.	Syringa vulgaris L.
	Plantaginaceae	Antirrhinum L.	Antirrhinum majus L.
	Plantaginaceae	Digitalis L.	Digitalis purpurea L.
	Plantaginaceae	Linaria Mill.	Linaria vulgaris subsp. chinensis (Bunge ex Debeaux) D. Y. Hong
	Primulaceae	Cyclamen L.	Cyclamen persicum Mill.
	Ranunculaceae	Anemone L.	Anemone cathayensis Kitag.
	Ranunculaceae	Aquilegia L.	Aquilegia viridiflora Pall.
	Ranunculaceae	Consolida (DC.) S.F.Gray	Consolida ajacis (L.) Schur
	Ranunculaceae	Nigella L.	Nigella damascena L.
	Rosaceae	Fragaria L.	Fragaria × ananassa Duch.
	Rutaceae	Ruta L.	Ruta graveolens L.
	Rosaceae	Sorbus L.	Sorbus pohuashanensis (Hance) Hedl.
	Saxifragaceae	Phyllanthus Linn.	Phyllanthus emblica L.
	Saxifragaceae	Ribes Linn.	Ribes nigrum L.
	Violaceae	Viola L.	Viola tricolor L.
	Violaceae	Viola L.	Viola odorata L.
	Fabaceae	Lathyrus L.	Lathyrus odoratus L.
	Fabaceae	Ceratonia L.	Ceratonia siliqua L.
7. from China to western regions (central and west Asia)	Rosaceae	Prunus L.	Prunus persica L.
	Rosaceae	Prunus L.	Prunus armeniaca L.
	Lauraceae	Cinnamomum Schaeff.	Cinnamomum cassia Presl
